# Supplementary material for: Genetics for the Women's Health Trainee: A Five-Module Curriculum
Source: MedEdPORTAL. 2019 Jan 18;15:10797. doi: 10.15766/mep_2374-8265.10797 (PMC6376891; doi:10.15766/mep_2374-8265.10797)
Supplement: Supplementary file 1 — A. Welcome Email.docx B. Objectives and Readings.docx C. Cases Only.docx D. Cases With Answers.docx E. CREOG Objectives.docx F. ACGME Milestones.docx G. End-of-Modules Feedback Form.docx [file mep-15-10797-s001.zip]

Archive with 8 entries (8 files):
- _Educational Summary Report_10797.pdf
- A. Welcome Email.docx
- B. Objectives and Readings.docx
- C. Cases Only.docx
- D. Cases With Answers.docx
- E. CREOG Objectives.docx
- F. ACGME Milestones.docx
- G. End-of-Modules Feedback Form.docx
